# Supplementary material for: The RESPITE trial: remifentanil intravenously administered patient-controlled analgesia (PCA) versus pethidine intramuscular injection for pain relief in labour: study protocol for a randomised controlled trial
Source: Trials. 2016 Dec 12;17:591. doi: 10.1186/s13063-016-1708-3 (PMC5153689; doi:10.1186/s13063-016-1708-3)
Supplement: Additional file 1: Table S1. — Previous studies of remifentanil for analgesia in labour [20, 21, 23, 28]. (XLS 27 kb) [file 13063_2016_1708_MOESM1_ESM.xls]

## Sheet: Sheet1
Table S1 Previous studies of remifentanil for analgesia in labour
Author (year)	Remifentanil technique	N	Conversion	Comparator	Conversion Comparator
Blair (2001)	Infusion 0.25-0.5 µg/kg/min[14]	21	0.19	None	N/A
Thurlow (2002)	PCA 20 µg, lockout 3 min[15]	36	0.38	Intramuscularpethidine	0.17
Blair (2005)	PCA 40 µg, lockout 2 min[13]	39	0.1	Pethidine PCA	0.32
Evron (2005)	Infusion 0.27-0.93 µg/kg/min[4]	88	0.11	Pethidine infusion	0.39
Volikas(2005)	PCA 0.5 µg/kg lockout 2[16]	50	0.1	None	N/A
Balki (2007)	Constant bolus 0.25 µg plus increasing infusion [20]	20	5% (across both groups)	Variable bolus plus constant infusion	N/A
Douma (2011)	PCA 40 µg, lockout 2 min [21]	20	0.1	Epidural	N/A
Douma (2010)	PCA 40 µg, lockout 2 min [22]	159 (3 arms)	0.13	PCA pethidine/fentanyl	34%/15%
Freeman (2015)	PCA 30µg, lockout 3 min [28]	1414	0.13	Epidural	N/A
